# Supplementary material for: Bayesian spatio-temporal modelling of child anemia in Ethiopia using conditional autoregressive model
Source: Sci Rep. 2022 Nov 24;12:20297. doi: 10.1038/s41598-022-24475-0 (PMC9700834; doi:10.1038/s41598-022-24475-0)
Supplement: Supplementary file 2 — Supplementary Information 2. [file 41598_2022_24475_MOESM2_ESM.txt]

#model
model{

for (i in 1:N)
{
for (k in 1:3)
{

# Poisson likelihood for observed counts
   O[i,k]~dpois(mu[i,k])

   log(mu[i,k])<-log(E[i,k])+log(RR[i,k])
		
# Relative Risk in each area and period of time	
   log(RR[i,k])<-alpha+b.spat[i]+b.ind[i]+beta*t[k] + beta1*mat_edu_pri[i,k]+beta2*mat_edu_seco[i,k]+beta3*mat_edu_high[i,k]
+beta4*wi_2[i,k]+beta5*wi_3[i,k]+beta6*wi_4[i,k]+beta7*mom_ane_2[i,k]+beta8*mom_ane_3[i,k]+beta9*mom_ane_4[i,k]
}

# Relative Risk in each area for each period
RR1[i]<-exp(alpha+b.spat[i]+b.ind[i]+beta*t[1] + beta1*mat_edu_pri[i,1]+beta2*mat_edu_seco[i,1]+beta3*mat_edu_high[i,1]
+beta4*wi_2[i,1]+beta5*wi_3[i,1]+beta6*wi_4[i,1]+beta7*mom_ane_2[i,1]+beta8*mom_ane_3[i,1]+beta9*mom_ane_4[i,1])
PP1[i]<- step(RR1[i]-1+eps)
RR2[i]<-exp(alpha+b.spat[i]+b.ind[i]+beta*t[2] + beta1*mat_edu_pri[i,2]+beta2*mat_edu_seco[i,2]+beta3*mat_edu_high[i,2]
+beta4*wi_2[i,2]+beta5*wi_3[i,2]+beta6*wi_4[i,2]+beta7*mom_ane_2[i,2]+beta8*mom_ane_3[i,2]+beta9*mom_ane_4[i,2])
PP2[i]<- step(RR2[i]-1+eps)
RR3[i]<-exp(alpha+b.spat[i]+b.ind[i]+beta*t[3] + beta1*mat_edu_pri[i,3]+beta2*mat_edu_seco[i,3]+beta3*mat_edu_high[i,3]
+beta4*wi_2[i,3]+beta5*wi_3[i,3]+beta6*wi_4[i,3]+beta7*mom_ane_2[i,3]+beta8*mom_ane_3[i,3]+beta9*mom_ane_4[i,3])
PP3[i]<- step(RR3[i]-1+eps)

}

eps<-1.0E-3


# CAR prior distribution for spatial correlated random effects: 
b.spat[1:N]~car.normal(adj[],weights[],num[],v.spat)


# Normal prior distribution for uncorrelated random effects
for(i in 1:N)
{
b.ind[i]~dnorm(0,v.ind)
}


beta~dnorm(0,v.beta)
beta1~dnorm(0,v.beta1)
beta2~dnorm(0,v.beta2)
beta3~dnorm(0,v.beta3)
beta4~dnorm(0,v.beta4)
beta5~dnorm(0,v.beta5)
beta6~dnorm(0,v.beta6)
beta7~dnorm(0,v.beta7)
beta8~dnorm(0,v.beta8)
beta9~dnorm(0,v.beta9)

# Weights
for(k in 1:sumNumNeig)
{
	weights[k]<-1
}

alpha~dnorm(0,taua)

# Hyperprior distributions on inverse variance parameter:
v.ind<-1/(sigma.ind*sigma.ind)
v.spat<-1/(sigma.spat*sigma.spat)
v.beta<-1/(sigma.beta*sigma.beta)
v.beta1<-1/(sigma.beta1*sigma.beta1)
v.beta2<-1/(sigma.beta2*sigma.beta2)
v.beta3<-1/(sigma.beta3*sigma.beta3)
v.beta4<-1/(sigma.beta4*sigma.beta4)
v.beta5<-1/(sigma.beta5*sigma.beta5)
v.beta6<-1/(sigma.beta6*sigma.beta6)
v.beta7<-1/(sigma.beta7*sigma.beta7)
v.beta8<-1/(sigma.beta8*sigma.beta8)
v.beta9<-1/(sigma.beta9*sigma.beta9)


taua<-1/(sda*sda)
sda~dunif(0,10)
sigma.ind~dunif(0, 10)
sigma.spat~dunif(0, 10)
sigma.beta~dunif(0, 10)
sigma.beta1~dunif(0, 10)
sigma.beta2~dunif(0, 10)
sigma.beta3~dunif(0, 10)
sigma.beta4~dunif(0, 10)
sigma.beta5~dunif(0, 10)
sigma.beta6~dunif(0, 10)
sigma.beta7~dunif(0, 10)
sigma.beta8~dunif(0, 10)
sigma.beta9~dunif(0, 10)
}
